# Supplementary material for: Single molecule mass photometry of nucleic acids
Source: Nucleic Acids Res. 2020 Aug 5;48(17):e97. doi: 10.1093/nar/gkaa632 (PMC7515692; doi:10.1093/nar/gkaa632)
Supplement: gkaa632_Supplemental_Files [file gkaa632_supplemental_files.zip]

Archive with 3 entries (3 files):
- Supplementary Information.docx
- Supplementary movie S1.mpeg
- Supplementary movie S2.mpeg
